# Supplementary material for: Association Between Contrasting Water Regimes and Telomere Length Variation in Field-Grown Grapevines: An Integrated Physiological, Metabolomic and Molecular Approach
Source: Plants (Basel). 2026 Jun 26;15(13):1988. doi: 10.3390/plants15131988 (PMC13363928; doi:10.3390/plants15131988)
Supplement: Supplementary file 1 [file plants-15-01988-s001.zip]

Archive with 1 entries (1 files):
- plants-4355457-supplementary.pdf
